# Supplementary material for: Antioxidant Activities of Aqueous Extracts and Protein Hydrolysates from Marine Worm Hechong (Tylorrhynchus heterochaeta)
Source: Foods. 2022 Jun 22;11(13):1837. doi: 10.3390/foods11131837 (PMC9265576; doi:10.3390/foods11131837)
Supplement: Supplementary file 1 [file foods-11-01837-s001.zip]

Archive with 1 entries (1 files):
- foods-1759490-Supplemental Table and figure.pdf
